# Supplementary material for: Online Haemodiafiltration Improves Inflammatory State in Dialysis Patients: A Longitudinal Study
Source: PLoS One. 2016 Oct 26;11(10):e0164969. doi: 10.1371/journal.pone.0164969 (PMC5082664; doi:10.1371/journal.pone.0164969)
Supplement: S1 Table — (XLS) [file pone.0164969.s001.xls]

## Sheet: Hoja1
Patients		Dialysis Technique	% mDC	CFSE	Infusion volum	Weight	Hypotension	TAs	Renalase	SN TNF	SN IL10	SN IL6	SN IL-8	SN IL-1β	serum TNF	serum IL6
1	PRE	HD	45.5	85.91	NO	68.5	3	150	2634.12	126.58	1.5	605.25	11006.5	0	24.81	5.74
2	PRE	HD	41.5	61.27	NO	70.5	2	157	2110.01	138.18	0.18	1437.03	9329.02	52.84	31.5	7.85
3	PRE	HD	38.2	84.82	NO	70	1	151	1793.85	129.63	9.82	1350.12	9007.19	48.9	28.44	12.53
4	PRE	HD	49.5	62.36	NO	53	2	176	2506.67	212.15	4.16	1545.84	8497.29	43.7	26.21	2.59
5	PRE	HD	58.4	78.81	NO	67	0	180	2080.62	139.65	6.82	1867.15	7926.35	52.26	28.4	1.88
6	PRE	HD	66	58.37	NO	71.5	0	112	2255.33	100.9	10.2	688.63	10563.5	45.02	32.31	11.19
7	PRE	HD	50.9	85.73	NO	87	1	150	2923.87	133.11	0.5	887.21	11112.6	55.15	29.91	3.25
8	PRE	HD	27.1	82.35	NO	72	3	111	2063.1	2.99	0	485.5	3005.82	0	49.6	9.83
9	PRE	HD	64	61.51	NO	69	1	160	2885.71	94.37	4.5	258.44	10785	0	57.11	13.87
10	PRE	HD	45.6	64.92	NO	70.5	1	162	1678.67	153.59	5.81	470.17	10495.4	64.14	33.15	18.86
11	PRE	HD	61.1	73.51	NO	70	3	140	4006.25	141.14	3.82	319.12	10875.6	58.26	51.72	14.08
12	PRE	HD	65.1	75.73	NO	63	2	180	2192.96	25.42	1.76	232.09	11681.8	54.01	29.23	8.24
13	PRE	HD	70.8	79.82	NO	71	1	168	2165.47	29.69	1.49	291.02	13497.3	48.36	31.5	15.77
14	PRE	HD	73.1	67.36	NO	72	1	114	2652.47	49.64	2.42	252.04	13334.8	58.89	35.63	5.04
15	PRE	HD	56.8	81.11	NO	87	3	140	2454.87	64.07	10.86	460.7	11406	79.8	38.21	4.14
16	PRE	HD	65.3	66.07	NO	72	2	110	2087.02	54.52	6.74	525.87	11964.9	54.01	22.02	11.98
17	PRE	HD	47.5	55.14	NO	69	1	168	2344.54	64.81	1.98	494.72	11005.6	81.45	46.11	14.37
18	PRE	HD	55.8	70.08	NO	70.5	1	165	2632.45	593.61	8.16	387.44	9329.02	19.02	48.63	29.33
19	PRE	HD	15	83.15	NO	70	0	142	2966.06	121.97	0	368.21	10457.4	25.3	40.5	21.1
20	PRE	HD	11	84.66	NO	55	1	182	2771.21	342.51	10.9	354.75	10926.6	60.01	34.26	15.5
21	PRE	HD	47.2	77.19	NO	71	2	168	2116.57	16.64	0	1313.33	15542.5	1.88	49.3	15.63
22	PRE	HD	46.6	40.12	NO	72	3	103	2122.31	4.18	0	357.05	15061.5	45.1	35.91	14.25
23	PRE	HD	58.5	70.13	NO	87	1	140	2765.47	113.74	9.51	258.91	15784.7	62.1	41.7	20.5
24	PRE	HD	45	72.01	NO	72	4	126	2678.14	4.23	10.15	354.01	9655.81	36.7	36.8	15.5
25	PRE	HD	46.1	65.08	NO	72	2	161	2209.64	102.47	0.55	333.51	21119.3	65.5	27.81	16.31
26	PRE	HD	57.3	64.03	NO	61.2	2	136	2781.77	106.51	0	304.1	10951.9	22.5	54.33	24.01
27	PRE	HD	47.1	77.17	NO	66.6	1	156	2106.01	120.97	2.2	199.62	8914.19	45.15	29.7	10.51
28	PRE	HD	46.8	73.15	NO	69.8	2	140	2643.14	4.98	1.71	236.81	10450.7	52.1	48.51	11.36
29	PRE	HD	48.9	70.16	NO	63.4	1	148	2244.64	108.32	1.49	895.52	12618.1	50.8	34.54	6.51
1	POST	OL	44.3	23.38	22	70	0	122	3611.08	18.95	0.5	452.6	22555.6	0	39.15	11.46
2	POST	OL	29.9	22.37	22	72.5	0	147	3487.58	59.81	0.71	371.95	23046	31.38	45.06	5.13
3	POST	OL	18.8	18.03	26	70	0	160	4577.29	65.55	0.3	433.39	14878.3	19.84	26.29	5.74
4	POST	OL	29.2	16.54	21	54	0	130	3600.87	43.55	0	358.55	25214.7	20.12	34.81	7.75
5	POST	OL	32	40.14	23	68.5		158	3378.59	84.87	5.13	664.67	22464.8	38.94	36.53	3.06
6	POST	OL	45.9	28.98	23	68	0	100	3837.88	30.35	0	302.5	101123	0	61.71	17.86
7	POST	OL	22.1	42.53	22	85	0	112	4519.3	16.35	0.43	388.01	19988.6	10.53	35.61	10.3
8	POST	OL	10.8	20.27	22	72	1	106	4035.87	27.85	0.09	531.25	20296.9	23.38	31.15	9.08
9	POST	OL	29.1	10.21	26	70	0	152	4150.73	21.42	0.09	111.2	7450.25	0	18.4	15.01
10	POST	OL	27.1	41.15	22	71	0	128	4044.51	14.61	1.08	46.61	8697.39	0.91	29.2	9.68
11	POST	OL	42.9	39.45	23	70.5	0	126	4813.88	17.37	0	32.81	23949.1	0	27.07	9.68
12	POST	OL	47	43.1	21	60	1	152	3423.46	9.92	0	48.69	22180.4	0.61	26.9	2.24
13	POST	OL	44.2	39.14	24	70	0	140	4918.59	3.65	1.62	23.62	21899.9	0	23.4	1.88
14	POST	OL	51.2	29.84	25	71	0	101	3962.92	4.37	0	65.59	20042.5	13.98	24.15	11.29
15	POST	OL	36.9	42.32	22	85	0	146	4098.86	4.86	0	100.91	20296.9	0	30.17	7.09
16	POST	OL	49.9	39.18	23	74	0	113	3145.88	14.39	1.11	118.59	22180.4	0.98	33.1	2.78
17	POST	OL	47.9	31.09	22	72	0	134	3747.97	11.27	0	116.3	22464.8	0.07	21.43	2.16
18	POST	OL	20.3	31.22	24	67	0	123	3813.88	4.09	0	42.2	9550.5	0	26.9	6.17
19	POST	OL	15	15.13	23	72	0	122	3035.86	29.25	1.1	396.3	11458.6	25.2	42.35	14.32
20	POST	OL	16.6	22.74	20	54	0	132	3225.17	94.05	1.8	125.4	13687.5	33.2	47.16	15.31
21	POST	OL	16.9	31.18	24	70.5		130	3265.6	20.25	0	336.2	13949.1	13.22	39.65	15.2
22	POST	OL	25.9	28.06	22	73	0	120	3385.28	20.25	0	96.5	21081.6	22.45	34.48	16.3
23	POST	OL	40.6	34.31	22	86.1	0	133	5000.51	26.93	1.5	58.8	10999.6	0	22.13	10.11
24	POST	OL	10.9	15.73	22	69.3	1	131	3683.02	4.65	0	366.2	13456.9	0	39.03	14.45
25	POST	OL	42.9	33.93	23	64.3		141	3300.94	32.95	1.2	65.7	18547.4	1.05	19.49	5.63
26	POST	OL	25.8	29.01	22	61.9	0	117	3167.24	29.85	0	452.9	18333.9	0	35.45	10.5
27	POST	OL	36.7	23.35	21	70.9	0	129	3747.4	19.45	0	425.01	9258.6	0	40.09	9.25
28	POST	OL	34.7	36.42	23	70.3	0	145	3012.87	1.5	5.3	395.5	15222.2	0	32.32	15.45
29	POST	OL	29.5	25.9	22	67.6	0	122	4624.56	17.55	1.5	219.1	9654.3	0	27.41	15.6
